# Supplementary material for: Zeb2 regulates differentiation of long-lived effector of invariant natural killer T cells
Source: Commun Biol. 2023 Oct 30;6:1070. doi: 10.1038/s42003-023-05421-w (PMC10616117; doi:10.1038/s42003-023-05421-w)
Supplement: Supplementary file 4 — Supplementary Data [file 42003_2023_5421_MOESM4_ESM.xlsx]

## Sheet: Figure 1a
Fig. 1a	DC/Gal versus Naïve
Gene	pLogFC	pVal	qVal	TPM_ctl	TPM_treated
Klrg1	2.455	2.246e-39	1.364e-36	75.967	430.182
Zeb2	2.2348	1.018e-08	6.731e-07	18.344	89.581
Foxm1	1.7634	6.731e-11	6.306e-09	19.183	67.256
Top2a	1.7606	8.907e-09	5.96e-07	87.096	303.51
Nr4a2	1.5997	2.578e-13	3.276e-11	149.364	467.94
E2f2	1.537	0.0005649	0.009985	27.441	81.903
E2f1	1.4729	1.762e-08	1.107e-06	16.52	47.518
Trerf1	1.3054	2.346e-09	1.764e-07	34.343	87.63
Uhrf1	1.2676	4.322e-06	0.000166	44.111	109.284
Bhlhe40	1.1479	3.768e-16	6.369e-14	596.557	1364.98
Irf8	1.144	4.707e-07	2.257e-05	61.862	141.221
Ezh2	1.1257	0.0005031	0.009186	38.647	86.91
Mxi1	1.0265	3.363e-09	2.462e-07	123.986	260.819
Ybx3	1.0091	5.134e-13	6.235e-11	127.705	265.101
Hic1	1.0069	2.299e-08	1.428e-06	47.385	98.486
Dnmt1	0.9729	6.606e-11	6.225e-09	140.543	284.691
Zbtb14	0.9614	0.0005635	0.009977	16.128	32.525
Rbpj	0.9126	4.903e-08	2.924e-06	143.355	278.206
Hmgb2	0.8837	0.0001025	0.002553	685.877	1300.36
Tbx21	0.8025	6.923e-05	0.001822	196.452	354.271
Elk3	0.7726	3.207e-06	0.0001255	54.362	95.932
Smad3	0.6404	0.0002734	0.005703	292.155	470.865
Hopx	0.6179	0.000385	0.007488	109.069	172.624
Hdgf	0.5762	0.0005166	0.009391	157.288	241.62

## Sheet: Figure 1b
Figure 1b
	Relative intensity of Klrg1 in the indicated lung iNKT cells				Relative intensity of Zeb2 in the indicated lung iNKT cells
	Type of iNKT cells	mouse #	mean relative intensity(triplicates)		Type of iNKT cells	mouse #	mean relative intensity(triplicates)
	WT naïve lung iNKT	mouse-1	0.108971		WT naïve lung iNKT	mouse-1	0.34066
		mouse-2	0.105284			mouse-2	1.17974
		mouse-3	0.0774835			mouse-3	0.796459
	WT DC/G 1w Klrg1- iNKT	mouse-1	6.77872		WT DC/G 1w Klrg1- iNKT	mouse-1	1.95633
		mouse-2	0.859573			mouse-2	11.3717
		mouse-3	3.41125			mouse-3	8.11462
	WT DC/G 1w Klrg1+ iNKT	mouse-1	156.616		WT DC/G 1w Klrg1+ iNKT	mouse-1	5.96728
		mouse-2	144.422			mouse-2	35.4827
		mouse-3	170.741			mouse-3	24.767

## Sheet: Figure 1c
	Figure 1c
	% of iNKT cells in spleen				NKT-TCR MFI of splenic iNKT cells
	WT	mouse-1	0.98		WT	mouse-1	1982
		mouse-2	0.98			mouse-2	2171
		mouse-3	1.11			mouse-3	2077
		mouse-4	1.24			mouse-4	1984
		mouse-5	1.2		F/F Cre-	mouse-1	1868
	F/F Cre-	mouse-1	1.13			mouse-2	1962
		mouse-2	1.24			mouse-3	2041
		mouse-3	0.99			mouse-4	2067
		mouse-4	1.36		Zeb2 cKO	mouse-1	2237
		mouse-5	1.25			mouse-2	2100
	Zeb2 cKO	mouse-1	0.97			mouse-3	2053
		mouse-2	1.21			mouse-4	2091
		mouse-3	1.09
		mouse-4	0.75
		mouse-5	1.1

## Sheet: Figure 1e
	Figure 1e
	% of Klrg1+ cells in iNKT cells
	Lung					Spleen
	WT	naïve	mouse-1	4.24		WT	naïve	mouse-1	0.42
			mouse-2	7.73				mouse-2	0.096
			mouse-3	2.33				mouse-3	0.24
			mouse-4	1.16				mouse-4	1.02
			mouse-5	2.71				mouse-5	0.41
			mouse-6	1.86				mouse-6	0.3
			mouse-7	1.99		WT	DC/G 1w	mouse-1	27.2
			mouse-8	1.96				mouse-2	22.4
	WT	DC/G 1w	mouse-1	53.4				mouse-3	22.5
			mouse-2	68.7				mouse-4	20.9
			mouse-3	77.5		F/F Cre-	DC/G 1w	mouse-1	19
			mouse-4	81.7				mouse-2	24.2
			mouse-5	41.9				mouse-3	22.5
			mouse-6	38.3				mouse-4	15.6
			mouse-7	60.5		Zeb2 cKO	DC/G 1w	mouse-1	9.14
			mouse-8	61.6				mouse-2	8.15
	F/F Cre-	DC/G 1w	mouse-1	37.5				mouse-3	13.9
			mouse-2	48.3				mouse-4	6.92
			mouse-3	56.2
			mouse-4	58.4
	Zeb2 cKO	DC/G 1w	mouse-1	41.1
			mouse-2	19.8
			mouse-3	27.7
			mouse-4	31.8
			mouse-5	22.9
			mouse-6	17.8
			mouse-7	20.8
			mouse-8	6.53

## Sheet: Figure 1f
	Figure 1f
	Cell number of Klrg1+ iNKT cells (x103)
	Lung					Spleen
	WT	naïve	mouse-1	0.331229		WT	naïve	mouse-1	2.93478
			mouse-2	0.730485				mouse-2	0.861926
			mouse-3	0.126239				mouse-3	1.0902
			mouse-4	0.137077				mouse-4	5.41008
			mouse-5	0.11447				mouse-5	1.93192
			mouse-6	0.25668				mouse-6	2.3856
			mouse-7	0.173011		WT	DC/G 1w	mouse-1	500.589
			mouse-8	0.21756				mouse-2	370.52
	WT	DC/G 1w	mouse-1	66.3829				mouse-3	447.48
			mouse-2	30.8861				mouse-4	314.545
			mouse-3	66.9949		F/F Cre-	DC/G 1w	mouse-1	460.731
			mouse-4	160.175				mouse-2	737.059
			mouse-5	37.9953				mouse-3	334.058
			mouse-6	64.9139				mouse-4	297.344
			mouse-7	87.552		Zeb2 cKO	DC/G 1w	mouse-1	84.9563
			mouse-8	44.0563				mouse-2	105.135
	F/F Cre-	DC/G 1w	mouse-1	39.9645				mouse-3	246.058
			mouse-2	123.455				mouse-4	141.368
			mouse-3	122.906
			mouse-4	59.4454
	Zeb2 cKO	DC/G 1w	mouse-1	42.9435
			mouse-2	3.98574
			mouse-3	8.02414
			mouse-4	15.9871
			mouse-5	10.7323
			mouse-6	21.5186
			mouse-7	19.656
			mouse-8	3.20884

## Sheet: Figure 1g
Figure 1g
	Relative intensity of Tbx21 in the indicated lung iNKT cells
	Type of iNKT cells	mouse #	mean relative intensity(triplicates)
	WT DC/G 1w Klrg1+ iNKT	mouse-1	1.70839
		mouse-2	3.95549
		mouse-3	3.06437
		mouse-4	2.89612
	WT DC/G 1w Klrg1- iNKT	mouse-1	0.626011
		mouse-2	1.57766
		mouse-3	1.1079
		mouse-4	1.30408
	Zeb2-cKO DC/G 1w Klrg1+ iNKT	mouse-1	1.01914
		mouse-2	1.28807
		mouse-3	0.981286
		mouse-4	0.872503
	Zeb2-cKO DC/G 1w Klrg1- iNKT	mouse-1	1.07987
		mouse-2	2.26921
		mouse-3	0.977515
		mouse-4	1.02535

## Sheet: Figure 2a
Figure 2a
	Relative intensity of Gzma in the indicated lung iNKT cells
	Type of iNKT cells	mouse #	mean relative intensity(triplicates)
	WT naïve lung iNKT	mouse-1	0.549327
		mouse-2	0.228181
		mouse-3	1.01082
	WT DC/G 1w Klrg1- iNKT	mouse-1	2.44406
		mouse-2	2.30351
		mouse-3	4.25798
	WT DC/G 1w Klrg1+ iNKT	mouse-1	45.4867
		mouse-2	72.4319
		mouse-3	46.8909

## Sheet: Figure 2d
	Figure 2d
	% of Cx3cr1+GzmA+ cells in Klrg1+ iNKT cells										Cell number of Cx3cr1+GzmA+Klrg1+ iNKT cells (x103)
	Lung					Spleen					Lung					Spleen
	WT	DC/G 1w	mouse-1	51		WT	DC/G 1w	mouse-1	6.13		WT	DC/G 1w	mouse-1	19.3776		WT	DC/G 1w	mouse-1	30.6861
			mouse-2	39.8				mouse-2	4.43				mouse-2	25.8357				mouse-2	16.414
			mouse-3	52.5				mouse-3	8.54				mouse-3	45.9648				mouse-3	38.2148
			mouse-4	69				mouse-4	10.8				mouse-4	30.3989				mouse-4	33.9709
	F/F Cre-	DC/G 1w	mouse-1	51.4		F/F Cre-	DC/G 1w	mouse-1	6.6		F/F Cre-	DC/G 1w	mouse-1	20.5418		F/F Cre-	DC/G 1w	mouse-1	30.4082
			mouse-2	42.9				mouse-2	5.05				mouse-2	52.9621				mouse-2	37.2215
			mouse-3	61.5				mouse-3	8.83				mouse-3	75.5872				mouse-3	29.4973
			mouse-4	70.4				mouse-4	19.8				mouse-4	41.8495				mouse-4	58.8741
	Zeb2 cKO	DC/G 1w	mouse-1	2.15		Zeb2 cKO	DC/G 1w	mouse-1	2.81		Zeb2 cKO	DC/G 1w	mouse-1	0.230745		Zeb2 cKO	DC/G 1w	mouse-1	2.38727
			mouse-2	1.69				mouse-2	0.85				mouse-2	0.363664				mouse-2	0.893648
			mouse-3	3.11				mouse-3	0.2				mouse-3	0.611302				mouse-3	0.492116
			mouse-4	4.65				mouse-4	0.97				mouse-4	0.149211				mouse-4	1.37127

## Sheet: Figure 2g
	Figure 2g
	% of PD1+Cxcr5+ cells in iNKT cells
	Spleen
	WT	naïve	mouse-1	2.22
			mouse-2	3.16
			mouse-3	1.66
	WT	DC/G 1w	mouse-1	4.33912
			mouse-2	2.8656
			mouse-3	2.74169
	F/F Cre-	DC/G 1w	mouse-1	8.6013
			mouse-2	3.41136
			mouse-3	3.0699
	Zeb2 cKO	DC/G 1w	mouse-1	10.3974
			mouse-2	8.0892
			mouse-3	5.91714

## Sheet: Figure 3b
	Figure 3b
	% in iNKT cells							Cell number of thymic iNKT cells (x105)
			stage 0	stage 1	stage 2	stage 3				stage 0	stage 1	stage 2	stage 3
	WT	mouse-1	3.64	1.31	7.1	91.4		WT	mouse-1	0.214361	0.0704346	0.381745	4.91429
		mouse-2	4.99	1.43	5.33	93			mouse-2	0.400298	0.108405	0.404056	7.05013
		mouse-3	6.67	1.43	4.32	94			mouse-3	0.485065	0.0964029	0.291231	6.33697
		mouse-4	6.07	1.63	8.04	90.1			mouse-4	0.254642	0.0636617	0.314012	3.51897
		mouse-5	4.63	2.11	10	87.6			mouse-5	0.299867	0.12873	0.610096	5.34444
	F/F Cre-	mouse-1	5.51	1.92	7.47	90.3		F/F Cre-	mouse-1	0.208284	0.0651751	0.253572	3.06526
		mouse-2	4.86	2.76	9.4	87.5			mouse-2	0.533486	0.284789	0.969934	9.02864
		mouse-3	7.36	2.34	9.94	87.5			mouse-3	1.32953	0.38593	1.63938	14.4311
		mouse-4	3.51	1.38	7.6	90.7			mouse-4	0.251588	0.0946615	0.521324	6.22159
		mouse-5	2.73	1.1	3.95	94.8			mouse-5	0.211243	0.0821372	0.294947	7.07873
	Zeb2 cKO	mouse-1	5.32	2.03	7.16	90.4		Zeb2 cKO	mouse-1	0.191908	0.0658321	0.232196	2.93164
		mouse-2	3.47	3.03	7.72	89.1			mouse-2	0.324285	0.269856	0.687554	7.93537
		mouse-3	3.01	2.42	7.45	90			mouse-3	0.287842	0.222859	0.686074	8.28814
		mouse-4	3.46	1.29	8.02	90.4			mouse-4	0.220222	0.0782469	0.486465	5.48335
		mouse-5	5.1	1.38	6.01	92.6			mouse-5	0.381788	0.096489	0.420217	6.47455

[truncated: 24 more sheets: Figure 3d, Figure 3e, Figure 4b, Figure 4d, Figure 5a, Figure 5c, Figure 5e, Figure 6b, Figure 6c, Figure 6e, Figure 6f, Figure 7a, Figure 7b, Figure 8b, Supplementary Figure 1c, Supplementary Figure 1d, Supplementary Figure 2a, Supplementary Figure 2b, Supplementary Figure 2c, Supplementary Figure 2e …]
